# Supplementary material for: Active versus passive case finding for tuberculosis in marginalised and vulnerable populations in India: comparison of treatment outcomes
Source: Glob Health Action. 2019 Sep 2;12(1):1656451. doi: 10.1080/16549716.2019.1656451 (PMC6735288; doi:10.1080/16549716.2019.1656451)
Supplement: Supplemental Material [file ZGHA_A_1656451_SM8355.zip]

Archive with 3 entries (3 files):
- Suppl Annex 1.pdf
- Suppl Annex 2.pdf
- Suppl Annex 3.pdf
